# Supplementary material for: Both Adaptability and Endophytic Bacteria Are Linked to the Functional Traits in the Invasive Clonal Plant Wedelia trilobata
Source: Plants (Basel). 2022 Dec 4;11(23):3369. doi: 10.3390/plants11233369 (PMC9738965; doi:10.3390/plants11233369)
Supplement: Supplementary file 1 [file plants-11-03369-s001.zip]

Archive with 1 entries (1 files):
- plants-2031155-supplementary.pdf
